# Supplementary material for: Moringa oleifera Improves MAFLD by Inducing Epigenetic Modifications
Source: Nutrients. 2022 Oct 11;14(20):4225. doi: 10.3390/nu14204225 (PMC9611907; doi:10.3390/nu14204225)
Supplement: Supplementary file 1 [file nutrients-14-04225-s001.zip]

Archive with 1 entries (1 files):
- nutrients-1904688-supplementary.pdf
